# Supplementary material for: Seed Traits Research Is on the Rise: A Bibliometric Analysis from 1991–2020
Source: Plants (Basel). 2022 Jul 31;11(15):2006. doi: 10.3390/plants11152006 (PMC9370117; doi:10.3390/plants11152006)
Supplement: Supplementary file 1 [file plants-11-02006-s001.zip]

Archive with 1 entries (1 files):
- plants-1793553-supplementary.pdf
